# Supplementary material for: Contact tracing versus facility-based screening for active TB case finding in rural South Africa: A pragmatic cluster-randomized trial (Kharitode TB)
Source: PLoS Med. 2019 Apr 30;16(4):e1002796. doi: 10.1371/journal.pmed.1002796 (PMC6490908; doi:10.1371/journal.pmed.1002796)
Supplement: S1 Data — This file contains the data necessary to reproduce the findings contained within this manuscript. (XLS) [file pmed.1002796.s004.xls]

## Sheet: Sheet1
Clinic_Number	Arm	District	Historical_annual_volume	Study_volume	DaysInStudy2
1	Contact	WATERBERG	18	40	548
2	Contact	WATERBERG	29	24	548
3	Facility	WATERBERG	92	235	548
4	Facility	WATERBERG	16	111	548
5	Facility	VHEMBE	37	78	548
6	Contact	VHEMBE	20	25	548
7	Contact	VHEMBE	22	22	548
8	Facility	WATERBERG	26	83	548
9	Contact	VHEMBE	36	34	548
10	Contact	VHEMBE	84	69	548
11	Facility	VHEMBE	36	46	548
12	Contact	VHEMBE	26	97	548
13	Contact	WATERBERG	43	85	548
14	Facility	WATERBERG	68	85	548
15	Contact	VHEMBE	76	53	548
16	Facility	VHEMBE	24	32	548
17	Facility	WATERBERG	14	29	548
18	Facility	VHEMBE	20	23	548
19	Contact	WATERBERG	36	61	548
20	Facility	WATERBERG	21	41	548
21	Facility	VHEMBE	34	27	548
22	Contact	VHEMBE	32	28	548
23	Facility	VHEMBE	36	43	548
24	Contact	VHEMBE	36	42	548
25	Contact	WATERBERG	60	128	548
26	Contact	WATERBERG	14	61	548
27	Contact	WATERBERG	22	52	548
28	Facility	WATERBERG	58	81	548
29	Facility	WATERBERG	35	53	365
30	Contact	WATERBERG	43	109	548
31	Facility	VHEMBE	34	37	548
32	Facility	VHEMBE	48	39	548
33	Facility	WATERBERG	6	7	548
34	Contact	WATERBERG	16	49	548
35	Facility	WATERBERG	72	239	548
36	Contact	VHEMBE	20	38	548
37	Contact	WATERBERG	24	68	548
38	Facility	WATERBERG	19	34	548
39	Facility	VHEMBE	25	53	548
40	Contact	WATERBERG	32	45	548
41	Facility	WATERBERG	14	14	548
42	Facility	WATERBERG	40	92	548
43	Facility	VHEMBE	28	41	548
44	Contact	VHEMBE	21	33	548
45	Contact	VHEMBE	23	50	548
46	Contact	VHEMBE	28	25	548
47	Facility	VHEMBE	60	95	548
48	Facility	VHEMBE	30	39	548
49	Facility	WATERBERG	54	115	548
50	Facility	VHEMBE	60	113	548
51	Contact	VHEMBE	48	126	548
52	Contact	VHEMBE	48	47	548
53	Contact	WATERBERG	120	145	548
54	Contact	WATERBERG	68	106	548
55	Contact	WATERBERG	38	64	548
56	Facility	VHEMBE	36	44	548
